# Supplementary material for: Development of heterotopic transplantation of the testis with the epididymis to evaluate an aspect of testicular immunology in rats
Source: PLoS One. 2017 May 5;12(5):e0177067. doi: 10.1371/journal.pone.0177067 (PMC5419600; doi:10.1371/journal.pone.0177067)
Supplement: S1 Table — (XLSX) [file pone.0177067.s001.xlsx]

## Sheet: Sheet1
Table S1. Primers used in this study.
Name	Accession Number	Direction	Sequence 5' to 3'
IFN-γ	NM_138880.2	forward	ttttgcagctctgcctcat
		reverse	agcatccatgctacttgagttaaa
IL-10	NM_012854.2	forward	agtggagcaggtgaagaatga
		reverse	tcatggccttgtagacacctt
IL-1β	NM_031512.2	forward	tgtgatgaaagacggcacac
		reverse	cttcttctttgggtattgtttgg
Caspase3	NM_012922.2	forward	ccgacttcctgtatgcttactcta
		reverse	catgacccgtcccttgaa
Caspase8	NM_022277.1	forward	agagcctgagggaaagatgtc
		reverse	tcacatcatagttcacgccagt
Caspase9	NM_031632.1	forward	cgtggtggtcatcctctctc
		reverse	gagcatccatctgtgccata
GAPDH	M17701.1	forward	agctggtcatcaatgggaaa
		reverse	atttgatgttagcgggatcg
